# Supplementary material for: Variable Cre Recombination Efficiency in Placentas of Cyp19-Cre ROSAmT/mG Transgenic Mice
Source: Cells. 2023 Aug 18;12(16):2096. doi: 10.3390/cells12162096 (PMC10453067; doi:10.3390/cells12162096)
Supplement: Supplementary file 1 [file cells-12-02096-s001.zip]

Archive with 1 entries (1 files):
- cells-2503656-supplementary.pptx
